# Supplementary material for: Integrative taxonomy reveals new, widely distributed tardigrade species of the genus Paramacrobiotus (Eutardigrada: Macrobiotidae)
Source: Sci Rep. 2023 Feb 7;13:2196. doi: 10.1038/s41598-023-28714-w (PMC9905614; doi:10.1038/s41598-023-28714-w)
Supplement: Supplementary file 2 — Supplementary Information 2. [file 41598_2023_28714_MOESM2_ESM.xlsx]

## Sheet: Delimitation_results
	ASAP	bPTP_BI	bPTP_ML
OP394113_MD50.1	1	15	15
OP394114_MD.50.4	1	15	15
MH676014_Paramacrobiotus_sp._PT.048	1	15	15
MH676004_Paramacrobiotus_sp._FR.077	1	15	15
MH676015_Paramacrobiotus_sp._PT.048	1	15	15
MH675999_Paramacrobiotus_sp._AU.044	1	15	15
MH676016_Paramacrobiotus_sp._TN.014	1	15	15
MH676003_Paramacrobiotus_sp._FR.077	1	15	15
OK662996_Paramacrobiotus_spatialis	2	11	11
MK041001_Paramacrobiotus_spatialis	2	11	11
MK040998_Paramacrobiotus_spatialis	2	11	11
MK040997_Paramacrobiotus_spatialis	2	11	11
MK040996_Paramacrobiotus_spatialis	2	11	11
MK040995_Paramacrobiotus_spatialis	2	11	11
MK041000_Paramacrobiotus_spatialis	2	11	11
MK040999_Paramacrobiotus_spatialis	2	11	11
OK662995_Paramacrobiotus_richtersi	3	8	8
MK040994_Paramacrobiotus_richtersi	3	8	8
MK040993_Paramacrobiotus_richtersi	3	8	8
MK040992_Paramacrobiotus_richtersi	3	8	8
LC637242_Paramacrobiotus_metropolitanus	4	2	2
LC649796_Paramacrobiotus_metropolitanus	4	2	2
MT731035_Paramacrobiotus_sp._ZY-2020	5	7	7
MN964282_Paramacrobiotus_fairbanksi	6	9	9
MN964281_Paramacrobiotus_fairbanksi	6	9	9
MN961616_Paramacrobiotus_fairbanksi	6	9	9
MH676011_Paramacrobiotus_fairbanksi	6	9	9
KU513421_Paramacrobiotus_cf._richtersi_DS-2016	6	9	9
MH676012_Paramacrobiotus_fairbanksi	6	9	9
MK041011_Paramacrobiotus_fairbanksi	6	9	9
MK041010_Paramacrobiotus_fairbanksi	6	9	9
MK041009_Paramacrobiotus_fairbanksi	6	9	9
MK041008_Paramacrobiotus_fairbanksi	6	9	9
MK041007_Paramacrobiotus_fairbanksi	6	9	9
MK041006_Paramacrobiotus_fairbanksi	6	9	9
MK041003_Paramacrobiotus_fairbanksi	6	9	9
EU244597_Paramacrobiotus_sp._richtersi_group_1	6	9	9
AY598779_Paramacrobiotus_richtersi	6	9	9
FJ435808_Paramacrobiotus_richtersi_group_sp._NG-2008	6	9	9
AY598778_Paramacrobiotus_richtersi	6	9	9
MK041004_Paramacrobiotus_fairbanksi	6	9	9
MK041005_Paramacrobiotus_fairbanksi	6	9	9
FJ435809_Paramacrobiotus_richtersi_group_sp._NG-2008	6	9	9
MT260373_Paramacrobiotus_filipi	7	1	1
MT260372_Paramacrobiotus_filipi	7	1	1
MH676018_Paramacrobiotus_tonollii	8	12	12
MH676017_Paramacrobiotus_sp.	9	21	21
EU244599_Paramacrobiotus_sp._richtersi_group_3	9	24	24
EU244598_Paramacrobiotus_sp._richtersi_group_2	9	25	25
MH676013_Paramacrobiotus_sp.	10	19	19
MH676007_Paramacrobiotus_sp.	10	20	20
MH676010_Paramacrobiotus_sp.	11	14	14
MH676009_Paramacrobiotus_sp.	12	18	18
MH676008_Paramacrobiotus_sp.	13	4	4
MN097836_Paramacrobiotus_experimentalis	13	4	4
MN097837_Paramacrobiotus_experimentalis	13	4	4
MH676006_Paramacrobiotus_sp.	14	16	16
MH676005_Paramacrobiotus_sp.	14	16	16
MH676002_Paramacrobiotus_sp.	15	13	13
MH676001_Paramacrobiotus_sp.	15	13	13
MH676000_Paramacrobiotus_sp.	15	13	13
MH675998_Paramacrobiotus_areolatus	16	6	6
MK041022_Paramacrobiotus_aff._arduus_Ca1_Guidetti_et_al._2019	17	28	28
MK041021_Paramacrobiotus_arduus	17	27	27
MK041020_Paramacrobiotus_arduus	17	27	27
MK041019_Paramacrobiotus_celsus	18	17	17
MK041018_Paramacrobiotus_celsus	18	17	17
MK041017_Paramacrobiotus_celsus	18	17	17
MK041016_Paramacrobiotus_depressus	19	22	22
MK041015_Paramacrobiotus_depressus	19	23	23
MK041014_Paramacrobiotus_depressus	19	28	28
MK041012_Paramacrobiotus_depressus	19	28	28
MK041013_Paramacrobiotus_depressus	19	29	29
MK041002_Paramacrobiotus_aff._spatialis_Ca1_Guidetti_et_al._2019	20	10	10
MF568534_Paramacrobiotus_lachowskae	21	5	5
KF788257_Paramacrobiotus_richtersi_group_sp._1_MAC-2014	22	3	3
KF788256_Paramacrobiotus_richtersi_group_sp._1_MAC-2014	22	3	3
KF788255_Paramacrobiotus_richtersi_group_sp._1_MAC-2014	22	3	3
KF788254_Paramacrobiotus_richtersi_group_sp._1_MAC-2014	22	3	3
KF788253_Paramacrobiotus_richtersi_group_sp._1_MAC-2014	22	3	3
KF788252_Paramacrobiotus_richtersi_group_sp._1_MAC-2014	22	3	3
KF788251_Paramacrobiotus_richtersi_group_sp._1_MAC-2014	22	3	3
Total number of species	22	29	29

## Sheet: All COI DNA sequences
SEQ_Name	nucleotides
OP394113_MD50.1	GTATTTGGTTTATGAGCTGCCACAGTTGGTACATCTTTAAGTTTCATTATTCGCTCTGAATTAAGACAACCTGGACAACTATTTAACGATGAGCAATTATTTAATGTGACGGTAACTAGACAAGCATTCGTAATAATTTTTTTTTTTGTAATACCTATTTTAATTGGTGGGTTTGGTAATTGACTTGTCCCTTTAATAATTGGAGCCCCTGATATAGCATTTCCTCGAATAAATAATTTGAGATTTTGGTTATTGCCACCATCATTTCTCCTCATTTTGATAGGAACTATGGCAGAACAAGGTGCAGGTACTGGATGAACCGTATATCCGCCCCTTTCACATTACTTTGCCCATAGAGGACCGAGAGTAGATTTAACTATTTTCTCACTCCATATTGCT…
OP394114_MD.50.4	CACAGTTGGTACATCTTTAAGTTTCATTATTCGCTCTGAATTAAGACAACCTGGACAACTATTTAACGATGAGCAATTATTTAATGTGACGGTAACTAGACATGCATTCGTAATAATTTTTTTTTTTGTAATACCTATTTTAATTGGTGGGTTTGGTAATTGACTTGTCCCTTTAATAATTGGAGCCCCTGATATAGCATTTCCTCGAATAAATAATTTGAGATTTTGGTTATTGCCACCATCATTTCTCCTCATTTTGATAGGAACTATGGCAGAACAAGGTGCAGGTACTGGATGAACCGTATATCCGCCCCTTTCACATTACTTTGCCCATAGAGGACCGAGAGTAGATTTAACTATTTTCTCACTCCATATTGCTGGGGCATCATCTATTCTAGG…
OK662996_Paramacrobiotus_spatialis	gaattaagacaaccaggtcaactaattggtgacgaacaaatttttaatgtcactgtaaccagacacgcatttgttataattttcttttttgttatacccatcctaattggagggtttggaaactgattagtgcctctaataattggggctccagatatagcttttcctcgaataaataacttaaggttttgactactccccccttcttttctccttattttaatggggacaatgtctgagcaaggtgctggaacaggatgaaccgtataccctcccctatcgcactattttgctcatagcggccccagtgtagacctaactattttttctctccatattgctggcgcctcgtctattttaggggcgattaacttcattacaacaattattaatatacga…
OK662995_Paramacrobiotus_richtersi	atttattatccgatcagaattaagacaacctggtcaattattcggagatgaacaattgtttaatgttacagtaacaagccatgcatttgtgataatttttttctttgtgatacctattcttattggaggatttgggaactgacttgtacctttaataatcggagcccccgatatagcatttcctcgaataaataatttaagattttggcttttacccccttctttccttcttattctcatagggacaatatcagaacagggagcagggacaggatgaacagtgtacccgcctctgtctcactattttgctcacagaggcccaagagttgacctaacaatcttttctcttcacattgccggagcgtcatctatcttaggggctattaattttattaccac…
LC637242_Paramacrobiotus_metropolitanus	atattttctacaaatcacaaagatattggaacactatactttatttttggactttgagctgcaactgtagggacttcattaagatttttattacgatcagaattaagacaacctggaaatctatttgaaaatgaacaaatatttaatgtagctgttacaagacatgcttttgttataatttttttttttgtaatacctgtattaattggaggatttggaaactgacttgtacctcttataattggggctccagatatagcatttcctcgaataaacaatttaagattttgattgcttcccccctctttttttttaattatattaagaactataagagaacaaggagcaggaacaggatgaacagtatacccacctttatcaaattatttcgctcataga…
LC649796_Paramacrobiotus_metropolitanus	aacactatactttatttttggactttgagctgcaactgtagggacttcattaagatttttattacgatcagaattaagacaacctggaaatctatttgaaaatgaacaaatatttaatgtagctgttacaagacatgcttttgttataatttttttttttgtaatacctgtattaattggaggatttggaaactgacttgtacctcttataattggggctccagatatagcatttcctcgaataaacaatttaagattttgattgcttcccccctctttttttttaattatattaagaactataagagaacaaggagcaggaacaggatgaacagtatacccacctttatcaaattatttcgctcatagaggtcctagtgttgacttaacaattttttc…
MT731035_Paramacrobiotus_sp._ZY-2020	gaacactttatttcatattcggcttatgggctgcgacagtaggaacctctttaagatttattattcgatcagagttaagacaacctggacacttttttagagatgaacaactctttaatgtaacagtcacaagtcatgcctttgtgataatttttttttttgttatacctattttaattggaggatttggaaattgattaattcctctaataatcggcgcccccgatatagcttttcctcgaataaataatttaagattttggctactccccccatctttttttctaattctaattggaacaatagctgaacaaggagcaggtacaggatggacagtataccctcccctgtctcatttttttgcgcataggggacctagtgtagatctaactgttttct…
MN964282_Paramacrobiotus_fairbanksi	cattgggacctctttgagatttattatccgatctgaattaagccaacctggacaattgtttgcagacgagcaattatttaatgttacagtaacaagacatgcctttgttataattttcttttttgtgatacctattcttattggggggtttggtaactgattggtccccctcataattggggctccagatatggcttttcctcgaataaacaacttaagattttgactcctgcctccttcttttcttcttatccttatgggaacaatggcagaacaaggggcgggtactggatgaactgtttacccgccactctcccactattttgctcatagcggccctagggttgacctaacaattttttctcttcatatcgccggagcatcttctattttaggagc…
MN964281_Paramacrobiotus_fairbanksi	cattgggacctctttgagatttattatccgatctgaattaagccaacctggacaattgtttgcagacgagcaattatttaatgttacagtaacaagacatgcctttgttataattttcttttttgtgatacctattcttattggggggtttggtaactgattggtccccctcataattggggctccagatatggcttttcctcgaataaacaacttaagattttgactcctgcctccttcttttcttcttatccttatgggaacaatggcagaacaaggggcgggtactggatgaactgtttacccgccactctcccactattttgctcatagcggccctagggttgacctaacaattttttctcttcatatcgccggagcatcttctattttaggagc…
MN961616_Paramacrobiotus_fairbanksi	gatatggcttttcctcgaataaacaacttaagattttgactcctgcctccttcttttcttcttatccttatgggaacaatggcagaacaaggggcgggtactggatgaactgtttacccgccactctcccactattttgctcatagcggccctagggttgacctaacaattttttctcttcatatcgccggagcatcttctattttaggagctattaattttattactacaattcttaatatacgatcttattctataagaatagagcaaatacctttatttgtatggtcagtgcttatcaccgctattttactccttttagctctacccgttttagctggggctattactatactacttctagaccgaaattttaatacttctttttttga
MT260373_Paramacrobiotus_filipi	caccttatatttcatttttggtctttgagcagcgaccgtagggacgtctttaagatttattgttcgctcagaattgagtcaacctggacaactattcaacgatgaacaactattcaatgtaacagtcactagtcatgcctttgtaataatttttttttttgttataccaacacttattggagggtttgggaactgattagtaccgcttataatcggagcccccgacatagcttttccgcgtataaataacttaagattctgattactccctccctctttcttcttaattctgcttagcactattagagaacaaggagcaggaactggatgaaccgtatacccacctctgtcccattactttgctcataggggtccaagagtagatctcactattttttc…
MT260372_Paramacrobiotus_filipi	caccttatatttcatttttggtctttgagcagcgaccgtagggacgtctttaagatttattgttcgctcagaattgagtcaacctggacaactattcaacgatgaacaactattcaatgtaacagtcactagtcatgcctttgtaataatttttttttttgttataccaacacttattggagggtttgggaactgattagtaccgcttataatcggagcccccgacatagcttttccgcgtataaataacttaagattctgattactccctccctctttcttcttaattctgcttagcactattagagaacaaggagcaggaactggatgaaccgtatacccacctctgtcccattactttgctcataggggtccaagagtagatctcactattttttc…
MH676018_Paramacrobiotus_tonollii	tacactttattttattttcggcttatgagcagctacagtaggcacatcattaagatttattattcgatccgaattaagacaacccggatatctatttagagatgagcaactatataatgttacagtgacaagacatgcatttattataatttttttctttgttataccaatcttaattggaggatttggaaactgattagtacctcttataattggggctcctgatatagcttttcctcgaataaataatcttagattttgattactgcccccatcttttcttttaattacaacaagcactatggccgaacaaggagcaggaactggatgaacagtatacccccccctttcccactatttcgctcacagcggaccaagtgtagacttaacaattttttc…
MH676017_Paramacrobiotus_sp.	aaccctttattttattttcggactatgagctgctacaattggcacgtcactaagatttattgtacgatcagagcttagacagccaggaaatctttttaatgatgaacagttatttaatgttacagtaacaagacacgcttttgtaatgattttcttttttgttatacccatcttaattggaggatttggtaattgattaatcccgttaataattggtgcccccgatatggctttcccccgtataaataatttaagattttgattactacccccctcattctttttaattttaattggcactatagctgaacaaggtgctggaacaggatgaactgtatacccaccattatccaattattttgcccatagaggacctagtgtagaccttactattttttc…
MH676016_Paramacrobiotus_sp.	acatctttaagtttcattattcgctctgaattaagacaacctggacaactatttaacgatgagcaattatttaatgtgacggtaactagacatgcattcgtaataatttttttttttgtaatacctattttaattggtgggtttggtaattgacttgtccctttaataattggagcccctgatatagcatttcctcgaataaataatttgagattttggttattgccaccatcatttctcctcattttgataggaactatggcagaacaaggtgcaggtactggatgaaccgtatatccgcccctttcacattactttgcccatagaggaccgagagtagatttaactattttctcactccatattgttggggcatcatctattctaggagcaattaat…
MH676015_Paramacrobiotus_sp.	atttcgtatttgggttatgagctgccacagttggtacatctttaagtttcattattcgctctgaattaagacaacctggacaactatttaacgatgagcaattatttaatgtgacggtaactagacatgcattcgtaataatttttttttttgtaatacctattttaattggggggtttggtaattgacttgtccctttaataattggagcccctgatatagcatttcctcgaataaataatttgagattttggttattgccaccatcatttctcctcattttgataggaactatggcagaacaaggtgcaggtactggatgaaccgtatatccgcccctttcacattactttgcccatagaggaccgagagtagatttaactattttctcactccata…
MH676014_Paramacrobiotus_sp.	atttcgtatttggtttatgagctgccacagttggtacatctttaagtttcattattcgctctgaattaagacaacctggacaactatttaacgatgagcaattatttaatgtgacggtaactagacatgcattcgtaataatttttttttttgtaatacctattttaattggtgggtttggtaattgacttgtccctttaataattggagcccctgatatagcatttcctcgaataaataatttgagattttggttattgccaccatcatttctcctcattttgataggaactatggcagaacaaggtgcaggtactggatgaaccgtatatccgcccctttcacattactttgcccatagaggaccgagagtagatttaactattttctcactccata…
MH676013_Paramacrobiotus_sp.	taccctatatttcattttcggattatgagcagcaacagtaggaactgcccttagttttattattcgatcagaawtaagacaaccaggacaattatttagggatgaacaattatacaatgtaactgttacaagccatgcatttattataattttttttttcgtcatacctattcttattggaggcttcggaaactgattaattcccttaataattggagctccagatatggctttccctcgaataaacaacttaagattttgattactacccccttcttttctactaatttcaacaagaacaatagctgaacaaggagcaggtaccggctgaacagtatatccccccttatctcactattttgctcatagaggaccaagtgttgatttaaccattttctc…
MH676012_Paramacrobiotus_fairbanksi	tttgggcagccaccattgggacctctttgagatttattatccgatctgaattaagccaacctggacaattgtttgcagacgagcaattatttaatgttacagtaacaagacatgcctttgttataattttcttttttgtgatacctattcttatcggggggtttggtaactgattggtccccctcataattggggctccagatatggcttttcctcgaataaacaacttaagattttgactcctgcctccttcttttcttcttatccttatgggaacaatggcagaacaaggggcgggtactggatgaactgtttacccgccactctcccactattttgctcatagcggccctagggttgacctaacaattttttctcttcatatcgccggagcatctt…
MH676011_Paramacrobiotus_fairbanksi	gactctctattttatttttgggctttgggcagccaccattgggacctctttgagatttattatccgatctgaattaagccaacctggacaattgtttgcagacgagcaattatttaatgttacagtaacaagacatgcctttgttataattttcttttttgtgatacctattcttattggggggtttggtaactgattggtccccctcataattggggctccagatatggcttttcctcgaataaacaacttaagattttgactcctgcctccttcttttcttcttatccttatgggaacaatggcagaacaaggggcgggtactggatgaactgtttacccgccactctcccactattttgctcatagcggccctagggttgacctaacaattttttc…
MH676010_Paramacrobiotus_sp.	aaccctatactttctatttgggctatgagccgctacagtaggaacctctttaagtcttattattcgctcagagctcagacaaccaggacagctatttaacgatgaacaattgtttaatgtaactgtaaccagacacgcatttgtcataatttttttttttgtgatacctattctaattggtgggtttggaaattgattagttccgttaataattggagcccctgatatagcatttcctcgaataaacaatctaaggttctggctactacccccatcctttcttcttattttaatgggaaccatagccgaacaaggagccggtacaggctgaaccgtctaccccccactctctcactatttcgctcacagaggaccaagagttgatttaactatcttttc…
MH676009_Paramacrobiotus_sp.	catggcttatgagcagccacaatcgggacctctcttagctttattatccgatctgaactaagccagccaggacaactttttggagacgaacaattgtttaatgtaacggtgacaagacatgcatttgtgataatttttttttttgttataccaattttaattggggggtttggaaactgactggttcctcttataatcggagccccggatatagccttccctcgaataaataacttaagattttggcttctgcccccctcgtttcttcttattctaataggcacaatatctgaacaaggggcgggcactggatgaacagtgtaccctccactctctcactactttgcacacagggggccaagagttgatctaacaattttctctttgcatatcgctggg…
MH676008_Paramacrobiotus_sp.	aacattatacttcatttttggattatgaacagctactgtaggaacctctttaagatttattatccgatcagaattaagccaaccaggtaatctattcagcgacgaacaaatatttaacgtaacagtaaccagccatgcttttattataatttttttttttgttataccaatcctaatcggaggatttggaaactgattagtccctctcataattggggcccctgatatagcctttccccgtataaataatttaagattctgactactacccccttcttttatattagttttgataaggactataacagaacaaggagcagggactggatggactgtatacccccctctctctcactactttgctcatagagggcctagagtagacttaaccattttttc…
MH676007_Paramacrobiotus_sp.	cacattatattttatttttggcttatgggcagcaacagtaggaactgctcttagttttattattcgttcagaattaagacaaccaggccaactatttagagacgaacaattatacaatgtcactgttacaagtcatgcatttattataatttttttttttgttatacctattcttatcggaggattcggaaactgactaattcctctaataattggggctcccgatatagcatttccacgaataaataacctaagattttgattattacctccctctttcttattaatttcaacaagcaccatagctgaacaaggagcaggaacaggttgaacagtatatcccccgctatctcactactttgcacacagaggaccaagtgtagacctaactatcttctc…
MH676006_Paramacrobiotus_sp.	tattggcttatgagctgcaacggttggaacttctttaagctttattatccgttcagagctgagacaacctgggcaattattcaataacgaacaactattcaatgtaacagtaacaagacatgcatttgtaataattttcttttttgttatgcctattttaattgggggctttgggaattgactgatcccattaataattggagctcctgatatagctttcccacgaataaataacctaagcttttgactgttgcctccctcttttttacttattttaataagaacaatagcagaacaaggggccggaaccggatgaaccgtatacccccccctatctcactattttgcccacaggggacctagtgtagacttaacaattttctcccttcatattgctgg…
MH676005_Paramacrobiotus_sp.	tttgggcttatgagctgcaacggttggaacttctttaagctttattatccgttcagagctgagacaacctgggcaattattcaataacgaacaactattcaatgtaacagtaacaagacatgcatttgtaataattttcttttttgttatgcctattttaattgggggctttgggaattgactgatcccattaataattggagctcctgatatagctttcccacgaataaataacctaagcttttgactgttgcctccctcttttttacttattttaataagaacaatagcagaacaaggggccggaaccggatgaaccgtatacccccccctatctcactattttgcccacaggggacctagtgtagacttaacaattttctcccttcatattgctgg…
MH676004_Paramacrobiotus_sp.	acatctttaagtttcattattcgctctgaattaagacaacctggacaactatttaacgatgagcaattatttaatgtgacggtaactagacatgcattcgtaataatttttttttttgtaatacctattttaattggtgggtttggtaattgacttgtccctttaataattggagcccctgatatagcatttcctcgaataaataatttgagattttggttattgccaccatcatttctcctcattttgataggaactatggcagaacaaggtgcaggtactggatgaaccgtatatccgcccctttcacattactttgcccatagaggaccgagagtagatttaactattttctcactccatattgctggggcatcatctattctaggagcaattaat…
MH676003_Paramacrobiotus_sp.	acatctttaagtttcattattcgctctgaattaagacaacctggacaactatttaacgatgagcaattatttaatgtgacggtaactagacatgcattcgtaataatttttttttttgtaatacctattttaattggtgggtttggtaattgacttgtccctttaataattggagcccctgatatagcatttcctcgaataaataatttgagattttggttattgccaccatcatttctcctcattttgataggaactatggcagaacaaggtgcaggtactggatgaaccgtatatccgcccctttcacattactttgcccatagaggaccgagagtagatttaactattttctcactccatattgttggggcatcatctattctaggagcaattaat…
MH676002_Paramacrobiotus_sp.	ctatattttatttttggcttatggaccgctacaattggaacatctctaagttttattgtacgctcagaattaagacaaccaggaaacttattcaacgatgaacaattatttaatgtaacagtcacaagacatgcattcgtgataatttttttttttgttataccaattttaattggaggatttggaaattgattagtaccaataatagtaggagcccccgatatagcttttccccgcataaataatttaagattttggctactacccccatctttttttcttattctaattggaactatagcagagcaaggggcggggactggttgaacagtttacccccccttatctaactattttgctcacagaggtccaagtgtagatttaactattttttccctt…
MH676001_Paramacrobiotus_sp.	ctatattttatttttggcttatggaccgctacaattggaacatctctaagttttattgtacgctcagaattaagacaaccaggaaacttattcaacgatgaacaattatttaatgttacagtcacaagacatgcattcgtgataatttttttttttgttataccaattttaattggaggatttggaaattgattagtaccaataatagtaggagcccccgatatagcttttccccgcataaataatttaagattttggctactacccccatctttttttcttattctaattggaactatagcagagcaaggggcggggactggttgaacagtttacccccccttatctaactattttgctcacagaggtccaagtgtagatttaactattttttccctt…
MH676000_Paramacrobiotus_sp.	ctatattttatttttggcttatggaccgctacaattggaacatctctaagttttattgtacgctcagaattaagacaaccaggaaacttattcaacgatgaacaattatttaatgtaacagtcacaagacatgcattcgtgataatttttttttttgttataccaattttaattggaggatttggaaattgattagtaccaataatagtaggagcccccgatatagcttttccccgcataaataatttaagattttggctactacccccatctttttttcttattctaattggaactatagcagagcaaggggcggggactggttgaacagtttacccccccttatctaactattttgctcacagaggtccaagtgtagatttaactattttttccctt…
MH675999_Paramacrobiotus_sp.	cgtatttggtttatgagctgccacagttggtacatctttaagtttcattattcgctctgaattaagacaacctggacaactatttaacgatgagcaattatttaatgtgacggtaactagacatgcattcgtaataatttttttttttgtaatacctattttaattggggggtttggtaattgacttgtccctttaataattggagcccctgatatagcatttcctcgaataaataatttgagattttggttattgccaccatcatttctcctcattttgataggaactatggcagaacaaggtgcaggtactggatgaaccgtatatccgcccctttcacattactttgcccatagaggaccgagagtagatttaactattttctcactccatattgc…
MH675998_Paramacrobiotus_areolatus	ctctatattttatctttgggttatgagctgctactgtaggaacatctctaagttttattattcgatccgaactcagtcaacctggatacctatttgcagatgaacaactctacaatgtaacagttacaagacatgcttttattataatttttttttttgttatgcctattctgattggaggatttggaaactgacttattcctctcataattggagctcctgatatggcttttcctcgtataaacaatctaagattttgattgttacccccttcatttattttaatttctacaagaacaatagctgaacaaggagcaggaaccggatgaacaatttatccccctttgtctcactattttgcgcatagaggacctagagtagatctaaccattttttctc…
MN097837_Paramacrobiotus_experimentalis	attgggtctccaccacctgcgggatcaaagaaagatgtgttaaaatttcggtctaaaagaagtattgtaattgcaccagcgagtactggtagggccaataatagaagaatggctgtgattaacacggatcaaacaaatagaggtatttgttctatagatatatttttagttcgcatattaataatagtagtaataaagttaatggcccccaaaatagaagacgcaccggcaatgtggagggaaaaaatggttaagtctactctaggccctctatgagcaaagtagtgagagagaggggggtatacagtccatccagtccctgctccttgttctgttatagtccttatcaaaactaatataaaagaagggggtagtagtcagaatcttaaattatttata…
MN097836_Paramacrobiotus_experimentalis	attgggtctccaccacctgcgggatcaaagaaagatgtgttaaaatttcggtctaaaagaagtattgtaattgcaccagcgagtactggtagggccaataatagaagaatggctgtgattaacacggatcaaacaaatagaggtatttgttctatagatatatttttagttcgcatattaataatagtagtaataaagttaatggcccccaaaatagaagacgcaccggcaatgtggagggaaaaaatggttaagtctactctaggccctctatgagcaaagtagtgagagagaggggggtatacagtccatccagtccctgctccttgttctgttatagtccttatcaaaactaatataaaagaagggggtagtagtcagaatcttaaattatttata…
MK041022_Paramacrobiotus_aff._arduus_[Ca1_Guidetti_et_al._2019]	ggaacctctcttaggtttattatccgctcagagttaagtcaaccaggacaaatattcggagacgagcaattatttaatgtcactgtgactagacatgcattcgtgataatttttttttttgtgatacctattttaattgggggattcggaaactggttagttccattaataattggagctcctgacttggcttttcctcaaataaataacctaagattttgaactttgcccccctctttccttctaattcttataggaacaatagcagaacaaggtgcaggtacagggtgaaccgtgtacccccccttatctcattatttcgcccacagaggaccaagagttgacttaacaatcttttctttacacatcgctggagcttcctctattttaggagcaatc…
MK041021_Paramacrobiotus_arduus	ggaacctctcttaggtttattatccgctcagagttaagtcaaccaggacaaatattcggagacgagcaattatttaatgtcactgtgactagacacgcattcgtaataatttttttttttgtgatacctattttaattggaggattcggaaactggttagttccattaataattggaactccggacttggcttttcctcaaataaataacctaagattttgaactttgcccccctctttccttctaattcttataggaacaatagcagaacaaggtgcaggtacaggatgaaccgtgtaccctcccttatctcattatttcgcccacagaggaccaagagttgacttaacaatcttttctttacacatcgctggagcttcctctattttaggagcaatc…
MK041020_Paramacrobiotus_arduus	ggaacctctcttaggtttattatccgctcagagttaagtcaaccaggacaaatattcggagacgagcaattatttaatgtcactgtgactagacacgcattcgtaataatttttttttttgtgatacctattttaattggaggattcggaaactggttagttccattaataattggagctccggacttggcttttcctcaaataaataacctaagattttgaactttgcccccctctttccttctaattcttataggaacactagcagaacaaggtgcaggtacaggatgaaccgtgtaccctcccttatctcattatttcgcccacagaggaccaagagttgacttaacaatcttttctttacacatcgctggagcttcctctattttaggagcaatc…
MK041019_Paramacrobiotus_celsus	ggcacctctttaagctttattattcgatctgagctaagacaaccaggacaattgttcagagacgaacaactttttaatgttacagtaacaagtcatgcctttgtaataattttcttcttcgttataccaatcttaattggaggtttcggaaattgattagtacccctaataattggagccccagatatggcctttcctcgcataaacaacttaagtttttgactactacctccatcttttcttcttattcttataggaactataaccgaacaaggtgcaggaacaggatgaacagtttaccctcccctttctcactacttctctcatagcggaccaagagttgatctaacaattttttctcttcatatagctggggcatcctccattttaggagctatt…
MK041018_Paramacrobiotus_celsus	ggcacctctttaagctttattattcgatctgagctaagacaaccaggacaattgttcagagacgaacaactttttaatgttacagtaacaagtcatgcctttgtaataattttcttcttcgttataccaatcttaattggaggtttcggaaattgattagtacccctaataattggagccccagatatggcctttcctcgcataaacaacttaagtttttgactactacctccatcttttcttcttattcttataggaactataaccgaacaaggtgcaggaacaggatgaacagtttaccctcccctttctcactacttctctcatagcggaccaagagttgatctaacaattttttctcttcatatagctggggcatcctccattttaggagctatt…
MK041017_Paramacrobiotus_celsus	ggcacctctttaagctttattattcgatctgagctaagacaaccaggacaattattcagagacgaacaactttttaatgttacagtaacaagtcatgcctttgtaataattttcttcttcgttataccaatcttaattggaggtttcggaaattgattagtgcccctaataattggagccccagatatggcctttcctcgcataaacaacttaagtttttgactactacctccatcttttcttcttattcttataggaactatagccgaacaaggtgcaggaacaggatgaacagtttaccctcccctttctcactacttcgctcatagtggaccaagagttgatctaacaattttttctcttcatatagctggggcatcctccattttaggagctatt…
MK041016_Paramacrobiotus_depressus	ggcacctcattaagatttattatccggtctgaactaagtcaaccaggacaactatttggagacgagcaattatttaatgtaacagtaacaagacatgcatttgttataatcttcttttttgttatgcccattttaatcggaggttttggaaattgacttgtaccgctaataattggcgcaccagatatggcctttcctcgcataaataacttaagtttttgattactacccccatcttttctccttattcttatagggacaatatccgaacaaggggctggaacaggatgaacagtttaccctcccctttctcattactttgctcatagaggacctagtgtagatcttacaatcttctcccttcacattgcaggggcttcttcaattttgggagcaatt…
MK041015_Paramacrobiotus_depressus	ggtacctcattaagcttcattattcgatctgaactaagccaaccaggacaactgtttggagacgagcaattatttaatgtgacagtaacaagacatgcatttgttataatcttcttttttgttatgcccattttaatcggaggttttggaaattgactcgtgccactaataattggcgcaccagatatggcctttcctcgcataaataacttaaggttttgattgctacctccgtcttttctccttattcttataggaacaatatccgaacagggggctgggacaggatgaacagtttacccccccctttctcactactttgctcatagaggacctagtgtagatcttacaattttctcccttcatattgcaggagcttcctcaattttgggagcaatt…
MK041014_Paramacrobiotus_depressus	ggtacctcattaagctttattatccggtctgaactaagccaaccaggacaactgtttggagacgagcaattatttaatgtgacagtaacaagacatgcatttgttataattttcttttttgttatacccattttaatcggaggttttggaaattgactggtgccgctaataattggcgcaccagatatagcctttcctcgcataaataacctaagtttttgattactacccccgtcttttctccttattcttataggaacaatatccgaacagggagctggaacaggatgaacagtttacccccccctttctcactactttgctcataggggacctagtgtagatcttacaattttctcccttcacattgcaggagcttcctcaattttgggagcaatt…
MK041013_Paramacrobiotus_depressus	ggtacctcattaagctttattatccggtctgaactaaaccaaccaggacaactgtttggagacgagcaattatttaatgtgacagtaacaagacatgcatttgttataattttcttttttgttatacccattttaatcggaggttttggaaattgactggtgccgttaataattggcgcaccagatatagcctttcctcgcataaataacttaagtttttgattattgcccccgtcttttctccttattcttatagggacaatatccgaacagggagctgggacaggatgaacagtttacccccccctttctcactactttgctcatagggggcctagtgtagatcttacaattttctcccttcacattgcaggagcttcctcaattttgggggcaatt…
MK041012_Paramacrobiotus_depressus	ggtacctcattaagctttattatccggtctgaactaagccaaccaggacaactgtttggagacgagcaattatttaatgtgacagtaacaagacatgcatttgttataattttcttttttgttatacccattttaatcggaggttttggaaattgactggtgccgctaataattggcgcaccagatatagcctttcctcgcataaataacttaagtttttgattactacccccgtcttttctccttattcttataggaacaatatccgaacaaggaactgggacaggatgaacagtttacccccccctttctcactactttgctcataggggacctagtgtagatcttacaattttctcccttcacattgcaggagcttcctcaattttgggagcaatt…
MK041011_Paramacrobiotus_fairbanksi	ttgagatttattatccgatctgaattaagccaacctggacaattgtttgcagacgagcaattatttaatgttacagtaacaagacatgcctttgttataattttcttttttgtgatacctattcttattggggggtttggtaactgattggtccccctcataattggggctccagatatggcttttcctcgaataaacaacttaagattttgactcctgcctccttcttttcttcttatccttatgggaacaatggcagaacaaggggcgggtactggatgaactgtttacccgccactctcccactattttgctcatagcggccctagggttgacctaacaattttttctcttcatatcgccggagcatcttctattttaggagctattaattttatt…
MK041010_Paramacrobiotus_fairbanksi	gggacctctttgagatttattatccgatctgaattaagccaacctggacaattgtttgcagacgagcaattatttaatgttacagtaacaagacatgcctttgttataattttcttttttgtgatacctattcttattggggggtttggtaactgattggttcccctcataattggggctccagatatggcttttcctcgaataaacaacttaagattttgactcctgcctccttcttttcttcttatccttatgggaacaatggcagaacaaggggcgggtactggatgaactgtttacccgccactctcccactattttgctcatagcggccctagggttgacctaacaattttttctcttcatatcgccggagcatcttctattttaggagctatt…
MK041009_Paramacrobiotus_fairbanksi	gggacctctttgagatttattatccgatctgaattaagccaacctggacaattgtttgcagacgagcaattatttaatgttacagtaacaagacatgcctttgttataattttcttttttgtgatacctattcttattggggggtttggtaactgattggtccccctcataattggggctccagatatggcttttcctcgaataaacaacttaagattttgactcctgcctccttcttttcttcttatccttatgggaacaatggcagaacaaggggcgggtactggatgaactgtttacccgccactctcccactattttgctcatagcggccctagggttgacctaacaattttttctcttcatatcgccggagcatcttctattttaggagctatt…
MK041008_Paramacrobiotus_fairbanksi	gggacctctttgagatttattatccgatctgaattaagccaacctggacaattgtttgcagacgagcaattatttaatgttacagtaacaagacatgcctttgttataattttcttttttgtgatacctattcttattggggggtttggtaactgactggtccccctcataattggggctccagatatggcttttcctcgaataaacaacttaagattttgactcctgcctccttcttttcttcttatccttatgggaacaatggcagaacaaggggcgggtactggatgaactgtttacccgccactctcccactattttgctcatagcggccctagggttgacctaacaattttttctcttcatatcgccggagcatcttctattttaggagctatt…
MK041007_Paramacrobiotus_fairbanksi	gggacctctttgagatttattatccgatctgaattaagccaacctggacaattgtttgcagacgagcaattatttaatgttacagtaacaagacatgcctttgttataattttcttttttgtgatacctattcttattggggggtttggtaactgattggtccccctcataattggggctccagatatggcttttcctcgaataaacaacttaagattttgactcctgcctccttcttttcttcttatccttatgggaacaatggcagaacaaggggcgggtactggatgaactgtttacccgccactctcccactattttgctcatagcggccctagggttgacctaacaattttttctcttcatatcgccggagcatcttctattttaggagctatt…
MK041006_Paramacrobiotus_fairbanksi	gggacctctttgagatttattatccgatctgaattaagccaacctggacaattgtttgcagacgagcaattatttaatgttacagtaacaagacatgcctttgttataattttcttttttgtgatacctattcttattggggggtttggtaactgactggtccccctcataattggggctccagatatggcttttcctcgaataaacaacttaagattttgactcctgcctccttcttttcttcttatccttatgggaacaatggcagaacaaggggcgggtactggatgaactgtttacccgccactctcccactattttgctcatagcggccctagggttgacctaacaattttttctcttcatatcgccggagcatcttctattttaggagctatt…
MK041005_Paramacrobiotus_fairbanksi	gggacctctttgagatttattatccgatctgaattaagccaacctggacaattgtttgcagacgagcaattatttaatgttacagtaacaagacatgcctttgttataattttcttttttgtgatacctattcttattggggggtttggtaactgattggtccccctcataattggggctccagatatggcttttcctcaaataaacaacttaagattttgactcctgcctccttcttttcttcttatccttatgggaacaatggcagaacaaggggcgggtactggatgaactgtttacccgccactctcccactattttgctcatagcggccctagggttgacctaacaattttttctcttcatatcgccggagcatcttctattttaggagctatt…
MK041004_Paramacrobiotus_fairbanksi	gggacctctttgagatttattatccgatctgaattaagccaacctggacaattgtttgcagacgagcaattatttaatgttacagtaacaagacatgcctttgttataattttcttttttgtgatacctattcttattggggggtttggtaactgattggtccccctcataattggggctccagatatggcttttcctcgaataaacaacttaagattttgactcctgcctccttcttttcttcttatccttatgggaacaatggcagaacaaggggcgggtactggatgaactgtttacccgccactctcccactattttgctcatagcggccctagggttgacctaacaattttttctcttcatatcgccggagcatcttctattttaggagctatt…
MK041003_Paramacrobiotus_fairbanksi	gggacctctttgagatttattatccgatctgaattaagccaacctggacaattgtttgcagacgagcaattatttaatgttacagtaacaagacatgcctttgttataattttcttttttgtgatacctattcttattggggggtttggtaactgattggtccccctcataattggggctccagatatggcttttcctcgaataaacaacttaagattttgactcctgcctccttcttttcttcttatccttatgggaacaatggcagaacaaggggcgggtactggatgaactgtttacccgccactctcccactattttgctcatagcggccctagggttgacctaacaattttttctcttcatatcgccggagcatcttctattttaggagctatt…
MK041002_Paramacrobiotus_aff._spatialis_[Ca1_Guidetti_et_al._2019]	ggaacgtctttaagatttattattcgatctgaactgagccaaccaggacaactatttggtgacgaacaattatttaatgtcacagtaacaagacatgcattcgtaataatttttttttttgttatacctattctgatcggggggttcggaaactggctggtccccataataattggagctcctgatatagcctttcctcaaataaacaatttaagcttttgactactgccgccctcttttattcttattataataggcacaatatcggaacaaggagctggcacggggtgaaccgtgtatcctcccctctcacattactttgctcacagaggacctagtgtcgacttaactattttttcattgcatattgcaggcgcatcctctattttaggagccatt…
MK041001_Paramacrobiotus_spatialis	ggaacttccctaagttttattatccgatctgaattaagacaaccaggtcaactaattggtgacgaacaaatttttaatgtcactgtaaccagacacgcatttgttataattttcttttttgttatacccatcctaattggagggtttggaaactgattagtgcctctaataattggggctccagatatagcttttcctcgaataaataacttaaggttttgactactccccccttcttttctccttattttaatggggacaatgtctgagcaaggtgctggaacaggatgaaccgtataccctcccctatcgcactattttgctcatagcggccccagtgtagacctaactattttttctctccatattgctggcgcctcgtctattttaggggcgatt…
MK041000_Paramacrobiotus_spatialis	ggaacttccctaagttttattatccgatctgaattaagacaaccaggtcaactaattggtgacgaacaaatttttaatgtcactgtaaccagacacgcatttgttataattttcttttttgttatacccatcttaattggagggtttggaaactgattagtgcctctgataattggggctccagatatggcttttcctcgaataaataacttaaggttttggctactccccccttcttttctccttattttaatggggacaatgtctgagcaaggtgctggaacaggatgaaccgtatacccccccctatcgcactattttgctcatagcggccccagtgtagatctaactattttttctctccatattgctggcgcctcgtctattttaggggcgatt…
MK040999_Paramacrobiotus_spatialis	ggaacttccctaagttttattatccgatctgaattaagacaaccaggtcaactaattggtgacgaacaaatttttaatgtcactgtaaccagacacgcatttgttataattttcttttttgttatacccatcttaattggagggtttggaaactgattagtgcctctgataattggggctccagatatggcttttcctcgaataaataacttaaggttttggctactccccccttcttttctccttattttaatggggacaatgtctgagcaaggtgctggaacaggatgaaccgtatacccccccctatcgcactattttgctcatagcggccccagtgtagatctaactattttttctctccatattgctggcgcctcgtctattttaggggcgatt…
MK040998_Paramacrobiotus_spatialis	ggaacttccctaagttttattatccgatctgaattaagacaaccaggtcaactaattggtgacgaacaaatttttaatgtcactgtaaccagacacgcatttgttataattttcttttttgttatacccatcctaattggagggtttggaaactgattagtgcctctaataattggggctccagatatagcttttcctcgaataaataacttaaggttttgactactccccccttcttttctccttattttaatggggacaatgtctgagcaaggtgctggaacaggatgaaccgtataccctcccctatcgcactattttgctcatagcggccccagtgtagacctaactattttttctctccatattgctggcgcctcgtctattttaggggcgatt…
MK040997_Paramacrobiotus_spatialis	ggaacttccctaagttttattatccgatctgaattaagacaaccaggtcaactaattggtgacgaacaaatttttaatgtcactgtaaccagacacgcatttgttataattttcttttttgttatacccatcctaattggagggtttggaaactgattagtgcctctaataattggggctccagatatagcttttcctcgaataaataacttaaggttttgactactccccccttcttttctccttattttaatggggacaatgtctgagcaaggtgctggaacaggatgaaccgtataccctcccctatcgcactattttgctcatagcggccccagtgtagacctaactattttttctctccatattgctggcgcctcgtctattttaggggcgatt…
MK040996_Paramacrobiotus_spatialis	ggaacttccctaagttttattatccgatctgaattaagacaaccaggtcaactaattggtgacgaacaaatttttaatgtcactgtaaccagacacgcatttgttataattttcttttttgttatacccatcctaattggagggtttggaaactgattagtgcctctaataattggggctccagatatagcttttcctcgaataaataacttaaggttttgactactccccccttcttttctccttattttaatggggacaatgtctgagcaaggtgctggaacaggatgaaccgtataccctcccctatcgcactattttgctcatagcggccccagtgtagacctaactattttttctctccatattgctggcgcctcgtctattttaggggcgatt…
MK040995_Paramacrobiotus_spatialis	ggaacttccctaagttttattatccgatctgaattaagacaaccaggtcaactaattggtgacgaacaaatttttaatgtcactgtaaccagacacgcatttgttataattttcttttttgttatacccatcctaattggagggtttggaaactgattagtgcctctaataattggggctccagatatagcttttcctcgaataaataacttaaggttttgactactccccccttcttttctccttattttaatggggacaatgtctgagcaaggtgctggaacaggatgaaccgtataccctcccctatcgcactattttgctcatagcggccccagtgtagacctaactattttttctctccatattgctggcgcctcgtctattttaggggcgatt…
MK040994_Paramacrobiotus_richtersi	ggaacttctctaagatttattatccgatcagaattaagacaacctggtcaattattcggagatgaacaattatttaatgttacagtaacaagccatgcatttgtgataatttttttctttgtgatacctattcttattggaggatttgggaactgacttgtacctctaataatcggagcccccgatatagcatttcctcgaataaataatttaagattttggcttttacccccatctttccttcttattctcatagggactatatcagaacagggagcagggacaggatgaacagtgtacccccctctgtctcactattttgctcacaggggcccaagagttgacctaacaatcttttctctccacattgctggagcgtcatctatcttaggagctatt…
MK040993_Paramacrobiotus_richtersi	ggaacttctctaagatttattatccggtcagaattaagacaacctggtcaattattcggagatgaacaattatttaatgttacagtaacaagccatgcatttgtgataatttttttctttgtgatacctattcttattggaggatttgggaactgacttgtacctctaataatcggagcccccgatatagcatttcctcgaataaataatttaagattttggcttttacccccatctttccttcttattctcatagggacaatatcagaacagggagcagggacaggatgaacagtgtacccccctctgtctcactattttgctcacaggggcccaagagttgacctaacaatcttttctctccacattgctggagcgtcatctatcttaggagctatt…
MK040992_Paramacrobiotus_richtersi	ggaacttctctaagatttattatccgatcagaattaagacaacctggtcaattattcggagatgaacaattatttaatgttacagtaacaagccatgcatttgtgataatttttttctttgtgatacctattcttattggaggatttgggaactgacttgtacctctaataatcggagcccccgatatagcatttcctcgaataaataatttaagattttggcttttgcccccgtctttccttcttattctcatagggacaatatcagaacaaggagcagggacaggatgaacagtgtacccgcctctgtctcactattttgctcacaggggcccaagagttgacctaacaatcttttctctccacattgctggagcgtcatctatcttaggagctatt…
MF568534_Paramacrobiotus_lachowskae	ttatgagctgccacaattggaacatctctaagatttactattcgatcagagcttagacaacccgggaactttttttcagacgaacaattatttaatgtagttgtaacaagacatgcctttattataatttttttttttgtgatgcctattttaattggaggatttggaaactgattagtcccattaataattggggctccagatatagcatttccacgaataaataatctaaggttctgactactacccccctcattttttttaatttctataagaacaataacagaacagggggcggggacagggtggacggtgtaccccccgctctctcatttttttgcccatagcggacctagtgtagacttagctattttttctttacatattgcaggagcctct…
KU513421_Paramacrobiotus_cf._richtersi_DS-2016	tggtcaacaaatcataaagatattgggactctctattttatttttgggctttgggcagccaccattgggacctctttgagatttattatccgatctgaattaagccaacctggacaattgtttgcagacgagcaattatttaatgttacagtaacaagacatgcctttgttataattttcttttttgtgatacctattcttattggggggtttggtaactgattggtccccctcataattggggctccagatatggcttttcctcgaataaacaacttaagattttgactcctgcctccttcttttcttcttatccttatgggaacaatggcagaacaaggggcgggtactggatgaactgtttacccgccactctcccactattttgctcatagcggc…
EU244599_Paramacrobiotus_sp._'richtersi'_group_3	ggtcaacaaatcataaagatattggaactatttattttatttttggattatgagctgccacgatcggcacatctttaagatttattgtacgatcagagcttagacagccaggaaatttatttaatgatgaacaactttttaatgttacagtgacaagacatgcattcgtaataattttcttttttgttatacccattttaattgggggatttggtaattgattggtccctctaataattggagctccggacatagctttcccccgtataaataatcttagattctggctattacccccctcatttttcttaattttaatcggtactatagctgaacaaggtgctggaacaggatgaacagtataccccccgctatccaattattttgcacatagaggac…
EU244598_Paramacrobiotus_sp._'richtersi'_group_2	ggtcaacaaatcataaagatattggaactctttattttatttttggattatgagctgccacgatcggcacatctctaagatttattgtacgatcagagcttagacaaccaggaaatttatttaatgatgaacaactttttaatgttacagtgacaagacatgcattcgtaataattttcttttttgttatacccattttaattgggggatttggtaattgattagtccctctaataattggagctccggacatagcttttccccgtataaataatcttagattctgactattacccccctcatttttcttaattttaattggtactatagctgaacaaggtgctgggacaggatgaacagtataccccccattatccaattattttgcacatagaggac…
EU244597_Paramacrobiotus_sp._'richtersi'_group_1	ggtcaacaaatcataaagatattgggactctctattttatttttgggctttgggcagccaccattgggacctctttgagatttattatccgatctgaattaagccaacctggacaattgtttgcagacgagcaattatttaatgttacagtaacaggacatgcctttgttataattttcttttttgtgatacctattcttattggggggtttggtaactgattggtccccctcataattggggctccagatatggcttttcctcgaataaacaacttaagattttgactcctgcctccttcttttcttcttatccttatgggaacaatggcagaacaaggggcgggtactggatgaactgtttacccgccactctcccactattttgctcatagcggcc…
AY598779_Paramacrobiotus_richtersi	ttttatttttgggctttgggcagccaccattgggacctctttgagatttattatccgatctgaattaagccaacctggacaattgtttgcagacgagcaattatttaatgttacagtaacaagacatgcctttgttataattttcttttttgtgatacctattcttattggggggtttggtaactgattggtccccctcataattggggctccagatatggcttttcctcgaataaacaacttaagattttgactcctgcctccttcttttcttcttatccttatgggaacaatggcagaacaaggggcgggtactggatgaactgtttacccgccactctcccactattttgctcatagcggccctagggttgacctaacaattttttctcttcatat…
AY598778_Paramacrobiotus_richtersi	tattttatttttgggctttgggcagccaccattgggacctctttgagatttattatccgatctgaattaagccaacctggacaattgtttgcagacgagcaattatttaatgttacagtaacaagacatgcctttgttataattttcttttttgtgatacctattcttattggggggtttggtaactgattggtccccctcataattggggctccagatatggcttttcctcgaataaacaacttaagattttgactcctgcctccttcttttcttcttatccttatgggaacaatggcagaacaaggagcgggtactggatgaactgtttacccgccactctcccactattttgctcatagcggccctagggttgacctaacaattttttctcttcat…
KF788257_Paramacrobiotus_richtersi_group_sp._1_MAC-2014	tgagcagctacagtgggaacttctttaagttttattattcgatctgaactcagacaacctgggcaattttttggagacgaacaactattcaatgttactgtaaccagacacgccttcattataatttttttttttgttatacctgttttaattggaggctttggaaattgactggtacctcttatagtgggggcccctgatatagctttcccccgaataaacaatttaagattctgactactacctccttcttttatacttattgtaataggtactttaagagaacaaggagcagggacaggatgaacagtttatccacccttatctcattacttcgctcatagaggtcctagagtagatttaacaattttctcgcttcatattgctggggcctcctca…
KF788256_Paramacrobiotus_richtersi_group_sp._1_MAC-2014	tgagcagctacagtgggaacttctttaagttttattattcgatctgaactcagacaacctgggcaattttttggagacgaacaactattcaatgttactgtaaccagacacgccttcattataatttttttttttgttatacctgttttaattggaggctttggaaattgactggtacctcttatagtgggggcccctgatatagctttcccccgaataaacaatttaagattctgactactacctccttcttttatacttattgtaataggtactttaagagaacaaggagcagggacaggatgaacagtttatccacccttatctcattacttcgctcatagaggtcctagagtagatttaacaattttctcgcttcatattgctggggcctcctca…
KF788255_Paramacrobiotus_richtersi_group_sp._1_MAC-2014	tgagcagctacagtgggaacttctttaagttttattattcgatctgaactcagacaacctgggcaattttttggagacgaacaactattcaatgttactgtaaccagacacgccttcattataatttttttttttgttatacctgttttaattggaggctttggaaattgactggtacctcttatagtgggggcccctgatatagctttcccccgaataaacaatttaagattctgactactacctccttcttttatacttattgtaataggtactttaagagaacaaggagcagggacaggatgaacagtttatccacccttatctcattacttcgctcatagaggtcctagagtagatttaacaattttctcgcttcatattgctggggcctcctca…
KF788254_Paramacrobiotus_richtersi_group_sp._1_MAC-2014	tgagcagctacagtgggaacttctttaagttttattattcgatctgaactcagacaacctgggcaattttttggagacgaacaactattcaatgttactgtaaccagacacgccttcattataatttttttttttgttatacctgttttaattggaggctttggaaattgactggtacctcttatagtgggggcccctgatatagctttcccccgaataaacaatttaagattctgactactacctccttcttttatacttattgtaataggtactttaagagaacaaggagcagggacaggatgaacagtttatccacccttatctcattacttcgctcatagaggtcctagagtagatttaacaattttctcgcttcatattgctggggcctcctca…
KF788253_Paramacrobiotus_richtersi_group_sp._1_MAC-2014	tgagcagctacagtgggaacttctttaagttttattattcgatctgaactcagacaacctgggcaattttttggagacgaacaactattcaatgttactgtaaccagacacgccttcattataatttttttttttgttatacctgttttaattggaggctttggaaattgactggtacctcttatagtgggggcccctgatatagctttcccccgaataaacaatttaagattctgactactacctccttcttttatacttattgtaataggtactttaagagaacaaggagcagggacaggatgaacagtttatccacccttatctcattacttcgctcatagaggtcctagagtagatttaacaattttctcgcttcatattgctggggcctcctca…
KF788252_Paramacrobiotus_richtersi_group_sp._1_MAC-2014	tgagcagctacagtgggaacttctttaagttttattattcgatctgaactcagacaacctgggcaattttttggagacgaacaactattcaatgttactgtaaccagacatgccttcattataatttttttttttgttatacctgttttaattggaggctttggaaattgactggtacctcttatagtgggggcccctgatatagctttcccccgaataaacaatttaagattctgactactacctccttcttttatacttattgtaataggtactttaagagaacaaggagcagggacaggatgaacagtttatccacccttatctcattacttcgctcatagaggtcctagagtagatttaacaattttctcgcttcatattgctggggcctcctca…
KF788251_Paramacrobiotus_richtersi_group_sp._1_MAC-2014	tgagcagctacagtgggaacttctttaagttttattattcgatctgaactcagacaacctgggcaattttttggagacgaacaactattcaatgttactgtaaccagacatgccttcattataatttttttttttgttatacctgttttaattggaggctttggaaattgactggtacctcttatagtgggggcccctgatatagctttcccccgaataaacaatttaagattctgactactacctccttcttttatacttattgtaataggtactttaagagaacaaggagcagggacaggatgaacagtttatccacccttatctcattacttcgctcatagaggtcctagagtagatttaacaattttctcgcttcatattgctggggcctcctca…
FJ435809_Paramacrobiotus_richtersi_group_sp._NG-2008	gactctctattttatttttgggctttgggcagccaccattgggacctctttgagatttattatccgatctgaattaagccaacctggacaattgtttgcagacgagcaattatttaatgttacagtaacaagacatgcctttgttataattttcttttttgtgatacctattcttattggggggtttggtaactgattggtccccctcataattggggctccagatatggcttttcctcgaataaacaacttaagattttgactcctgcctccttcttttcttcttatccttatgggaacaatggcagaacaaggggcgggtactggatgaactgtgtacccgccactctcccactattttgctcatagcggccctagggttgacctaacaattttttc…
FJ435808_Paramacrobiotus_richtersi_group_sp._NG-2008	tctctattttatttttgggctttgggcagccaccattgggacctctttgagatttattatccgatctgaattaagccaacctggacaattgtttgcagacgagcaattatttaatgttacagtaacaagacatgcctttgttataattttcttttttgtgatacctattcttattggggggtttggtaactgattggtccccctcataattggggctccagatatggcttttcctcgaataaacaacttaagattttgactcctgcctccttcttttcttcttatccttatgggaacaatggcagaacaaggggcgggtactggatgaactgtttacccgccactctcccactattttgctcatagcggccctagggttgacctaacaattttttctct…
