# Supplementary material for: Integrative taxonomy reveals new, widely distributed tardigrade species of the genus Paramacrobiotus (Eutardigrada: Macrobiotidae)
Source: Sci Rep. 2023 Feb 7;13:2196. doi: 10.1038/s41598-023-28714-w (PMC9905614; doi:10.1038/s41598-023-28714-w)
Supplement: Supplementary file 3 — Supplementary Information 3. [file 41598_2023_28714_MOESM3_ESM.xlsx]

## Sheet: instructions
	INSTRUCTIONS and TERMS OF USE
	1	This is a morphometric template for species of the Tardigrada Order Parachela.
	2	The template caluclates the pt ratio and other relative measures only if all measurements required to calculate a ratio are provided (otherwise the ratio cell remains empty, meaning lack of data). The only numbers you need to enter are absolute measurements in micrometres [μm] in the sheet "individuals". If a structure is not measurable leave the cell empty (enetring zeros will mean that the trai…
	3	The "individuals" sheet automatically calculates basic statistics (number of measurements, range, mean and SD). The table with these statistics is placed after the last (30th) specimen. The summary table can be then copied and pasted directly to MS Word.
	4	If measurements are done on the type series, please enter the holotype in the first column (this way holotype data are automatically copied to the summary table at end of the sheet). If measurements are not done on the type series, you may delete the last two columns in the summary table. You may change specimen/slide names as desired.
	5	If a trait listed is not present in the species you are measuring, remove the entire row (highlight the row, right mouse click, choose "delete").
	6	Data from the sheet "individuals" are automatically copied to the four remaining "stats" sheets. Data in those sheets are arranged for statistical analyses in the majority of statistical software.
	7	If you want to see the formulas behind this template, press Ctrl+` (usually just before "1" on the keyboard). To return to the value view, press Ctrl+` again.
	8	This template can be freely used but each published use must be credited as Morphometric data were handled using the Parachela ver. 1.8 template available from the Tardigrada Register, www.tardigrada.net/register (Michalczyk & Kaczmarek 2013). The reference is: Michalczyk, Ł. & Kaczmarek, Ł. (2013) The Tardigrada Register: a comprehensive online data repository for tardigrade taxonomy. Journal of…
	9	Copyright by Łukasz Michalczyk. Enquires and suggestions: LM@tardigrada.net

## Sheet: general info
	Species		Paramacrobiotus gadaboti
	Population		Madeira; M50
	Type series		YES
	Author		Pushpalata Kayastha
	Date		02.11.2022

## Sheet: animals
SPECIMEN	50//4		2		3		4		5		6		7		8		9		10		11		12		13		14		15		16		17		18		19		20		21		22		23		24		25
CHARACTER	µm	pt	µm	pt	µm	pt	µm	pt	µm	pt	µm	pt	µm	pt	µm	pt	µm	pt	µm	pt	µm	pt	µm	pt	µm	pt	µm	pt	µm	pt	µm	pt	µm	pt	µm	pt	µm	pt	µm	pt	µm	pt	µm	pt	µm	pt	µm	pt	µm
Body length	594.23	1187.75	783.1	1214.49	435.18	886.494	476.56	984.425	625.91	1117.5	518.74	934.667	729	1272.03	582.24	1051.35	634.61	1168.71	515.39	1022.19	536.94	1045.44	644.33	1126.06	668.34	1208.35	701.55	1222.21	540.19	999.242	609.34	1035.06	538.58	994.608	671.21	1148.74	510.08	1012.87	445.37	996.799
Buccopharyngeal tube
Buccal tube length	50.03	–	64.48	–	49.09	–	48.41	–	56.01	–	55.5	–	57.31	–	55.38	–	54.3	–	50.42	–	51.36	–	57.22	–	55.31	–	57.4	–	54.06	–	58.87	–	54.15	–	58.43	–	50.36	–	44.68	–		–		–		–		–
Stylet support insertion point	39.7	79.3524	49.83	77.2798	38.26	77.9385	38.15	78.806	43.96	78.486	43.55	78.4685	45.06	78.625	43.04	77.7176	43.17	79.5028	38.36	76.0809	40.92	79.6729	45.25	79.0807	43.52	78.6838	44.8	78.0488	41.55	76.859	45.25	76.8643	42.01	77.5808	46.2	79.069	38.94	77.3233	36.18	80.9758
Buccal tube external width	11.86	23.7058	14.69	22.7823	11.41	23.243	10.88	22.4747	13.58	24.2457	13.31	23.982	15.29	26.6795	15.43	27.862	13.3	24.4936	11.61	23.0266	11.11	21.6316	11.43	19.9755	12.94	23.3954	14.51	25.2787	13.39	24.7688	14.31	24.3078	13.11	24.2105	14.58	24.9529	11.9	23.6299	9.06	20.2775
Buccal tube internal width	8.86	17.7094	10.09	15.6483	8.15	16.6022	7.93	16.3809	10.01	17.8718	8.89	16.018	10.62	18.5308	10.83	19.5558	9.73	17.919	8.4	16.6601	7.55	14.7002	8.92	15.589	9.64	17.429	10.53	18.3449	9.52	17.6101	10.46	17.768	9.71	17.9317	9.57	16.3786	8.69	17.2558	6.35	14.2122
Ventral lamina length	28.38	56.726	38.64	59.9256	28.39	57.8326	26.35	54.4309			33.02	59.4955	34.72	60.5828	31.83	57.4756	31.42	57.8637	27.7	54.9385	30.03	58.4696			33.5	60.5677	31.97	55.6969	31.11	57.5472			30.65	56.602	34.32	58.737	27.75	55.1033	23.86	53.402
Placoid lengths
Macroplacoid 1	8.8	17.5894	12.63	19.5875	8.59	17.4985	8.4	17.3518	11.44	20.4249	10.26	18.4865	12.47	21.7589	11.25	20.3142	10.19	18.7661	8.97	17.7906	10.03	19.5288	10.25	17.9133	10.73	19.3997	11.82	20.5923	11	20.3478	11.95	20.299	11.02	20.3509	10.75	18.3981	9.18	18.2288	7.66	17.1441
Macroplacoid 2	8.27	16.5301	11.17	17.3232	7.54	15.3595	7.7	15.9058	10.95	19.5501	9.29	16.7387	11.32	19.7522	10.85	19.5919	9.95	18.3241	9.1	18.0484	9.04	17.6012	9.61	16.7948	9.49	17.1578	10.36	18.0488	9.99	18.4795	11	18.6852	10.04	18.5411	10.19	17.4397	8.91	17.6926	6.96	15.5774
Macroplacoid 3	11.4	22.7863	14.93	23.1545	10.74	21.8782	10.23	21.132	12.94	23.103	12.02	21.6577	14.58	25.4406	14.6	26.3633	13.18	24.2726	11.31	22.4316	10.67	20.7749	11.78	20.5872	13.46	24.3356	14.1	24.5645	13.21	24.4358	14.2	24.1209	12.7	23.4534	13.22	22.6254	11.57	22.9746	8.36	18.7108
Microplacoid	4.67	9.3344	4.63	7.18052	3.32	6.76309	3.59	7.41582	4.19	7.48081	4.98	8.97297	5.09	8.88152	4.86	8.77573	4.59	8.45304	3.4	6.74336	4.28	8.33333	3.96	6.92066	3.7	6.68957	4.6	8.01394	4.62	8.54606	4.3	7.30423	4.43	8.18098	4.07	6.9656	3.9	7.74424	3.71	8.30349
Macroplacoid row	32.3	64.5613	41.94	65.0434	30.04	61.1937	29.37	60.6693	37.68	67.2737	34.63	62.3964	40.01	69.8133	38.05	68.7071	35.51	65.3959	31.3	62.0785	32.76	63.785	35.07	61.2898	35.34	63.8944	38.06	66.3066	36.56	67.6286	39.33	66.8082	36.51	67.4238	38.67	66.1818	31.57	62.6886	27.36	61.2355
Placoid row	41.8	83.5499	53.59	83.111	38.13	77.6737	38.62	79.7769	47.9	85.5204	43.26	77.9459	49.63	86.5992	47.84	86.385	45.15	83.1492	40.44	80.2063	40.73	79.303	45.13	78.871	45.41	82.1009	48.69	84.8258	47.19	87.2919	49.96	84.865	47.33	87.4054	49.07	83.9808	40.6	80.6195	34.9	78.111
Claw I heights
External primary branch	14.23	28.4429	20.49	31.7773	13.07	26.6246	13.05	26.9572	16.59	29.6197	15.86	28.5766	17.8	31.0592	14.9	26.905	14.62	26.9245			13.18	25.662	15.71	27.4554	15.45	27.9335	14.74	25.6794	15.32	28.3389	14.13	24.002	15.03	27.7562	16.9	28.9235	13.77	27.3431	11.31	25.3133
External secondary branch	11.63	23.2461	17.09	26.5043	10.47	21.3282	10.27	21.2146	12.76	22.7816	11.99	21.6036	12.46	21.7414	12.45	22.481	10.44	19.2265			10.26	19.9766	11.45	20.0105	12.01	21.714	12.65	22.0383	11.72	21.6796	12.28	20.8595	11.42	21.0896	12.15	20.7941	10.66	21.1676	9.16	20.5013
Internal primary branch	13.8	27.5834	19.1	29.6216	12.78	26.0338	13.09	27.0399	15.85	28.2985	14.36	25.8739	16.24	28.3371	13.86	25.0271	13.11	24.1436			12.53	24.3964	14.53	25.3932	14.38	25.9989	13.39	23.3275	14.83	27.4325	13.7	23.2716	14.32	26.4451	16.02	27.4174	12.6	25.0199	11.72	26.231
Internal secondary branch	10.42	20.8275	15.2	23.5732	10.65	21.6948	9.61	19.8513	12.04	21.4962	11.11	20.018	11.92	20.7992	12.2	22.0296	9.2	16.9429			10.37	20.1908	10.92	19.0842	10.73	19.3997	12.5	21.777	12.19	22.549	11.54	19.6025	10.93	20.1847	13.1	22.42	9.75	19.3606	10.2	22.829
Claw II heights
External primary branch	14.68	29.3424	23.92	37.0968	14.13	28.7839	14.4	29.7459	16.64	29.709	14.3	25.7658	16	27.9183	16.41	29.6316	16.85	31.0313			14.88	28.972	16.96	29.64	16	28.9279	15.51	27.0209	14.45	26.7296	16.35	27.7731	13.93	25.7248	14.69	25.1412	12.34	24.5036	11.83	26.4772
External secondary branch	11.36	22.7064	16.19	25.1086	11.12	22.6523	11.1	22.9291	13.33	23.7993	9	16.2162	12.21	21.3052	13.05	23.5645	13.84	25.488			12	23.3645	14.15	24.7291	13.29	24.0282	10.71	18.6585	12.48	23.0855	13.62	23.1357	12.93	23.8781	8.12	13.897	8.33	16.5409	9.44	21.128
Internal primary branch	11.83	23.6458	19.99	31.0019	13.34	27.1746	12.64	26.1103	15.94	28.4592	13.8	24.8649	15.24	26.5922	15.09	27.2481	14.52	26.7403			13.36	26.0125	16.85	29.4477	14.4	26.0351	14.79	25.7666	13.04	24.1213	15.65	26.584	13.25	24.4691	15.25	26.0996	13.5	26.807	12.1	27.0815
Internal secondary branch	10.72	21.4271	15.42	23.9144	10.74	21.8782	10.03	20.7189	12.87	22.978	10.91	19.6577	11.67	20.3629	11.65	21.0365	11.09	20.4236			11.12	21.6511	13.85	24.2048	11.07	20.0145	11.32	19.7213	11.48	21.2357	12.78	21.7089	11.98	22.1237	14.13	24.1828	11.55	22.9349	9.57	21.419
Claw III heights
External primary branch	14.3	28.5829	21.57	33.4522	13.15	26.7875	14.17	29.2708	17.04	30.4231	16.65	30	15.93	27.7962	16.07	29.0177	16.92	31.1602			14.9	29.0109	15.89	27.77	16.53	29.8861	15.89	27.6829	16.48	30.4846	16.53	28.0788	15.96	29.4737	17.06	29.1973	14.7	29.1898	12.86	28.7825
External secondary branch	11.11	22.2067	11.91	18.4708	9.76	19.8818	10.48	21.6484	15.24	27.2094	13.84	24.9369	12.66	22.0904	13.55	24.4673	13.22	24.3462			11.59	22.5662	13.89	24.2747	12.95	23.4135	13.67	23.8153	12.23	22.623	12.75	21.6579	11.78	21.7544	12.91	22.0948	10.25	20.3535	9.65	21.598
Internal primary branch	13.97	27.9232	20.29	31.4671	12.57	25.606	13.52	27.9281	16.18	28.8877	15.25	27.4775	16.2	28.2673	14.63	26.4175	13.7	25.2302			13.93	27.1223	14.76	25.7952	14.9	26.9391	14.69	25.5923	15.58	28.8198	14.63	24.8514	15.5	28.6242	14.77	25.2781	12.11	24.0469	12.8	28.6482
Internal secondary branch	11.36	22.7064	17.09	26.5043	10.14	20.6559	11.05	22.8259	12.59	22.4781	12.43	22.3964	12.22	21.3226	13.18	23.7992	10.11	18.6188			10.57	20.5802	11.24	19.6435	11.3	20.4303	11.15	19.4251	12.37	22.882	12.17	20.6727	11.99	22.1422	10.85	18.5692	10.75	21.3463	10.71	23.9705
Claw IV heights
Anterior primary branch	15.69	31.3612	22.84	35.4218	16.07	32.7358	14.17	29.2708	16.73	29.8697	16.49	29.7117	16.12	28.1277	17.64	31.8527	16.67	30.6998			14.74	28.6994	16.63	29.0633	17.63	31.8749	16.35	28.4843	17.96	33.2223	17.22	29.2509	17.82	32.9086	18.35	31.4051	16.41	32.5854	11.7	26.1862
Anterior secondary branch	11.37	22.7264	19.24	29.8387	12.72	25.9116	11.47	23.6935	12.87	22.978	13.58	24.4685	13.74	23.9749	14.41	26.0202	10.65	19.6133			12.22	23.7928	14.94	26.1098	11.87	21.4609	15.17	26.4286	12.61	23.3259	10.4	17.666	12.23	22.5854	15.57	26.6473	12.52	24.861	8.67	19.4047
Posterior primary branch	14.33	28.6428	23.11	35.8406	13.4	27.2968	13.67	28.238	19.01	33.9404	16.97	30.5766	15.84	27.6392	16.77	30.2817	16.38	30.1657			14.85	28.9136	16.7	29.1856	16.6	30.0127	17.08	29.7561	16.26	30.0777	16.68	28.3336	15.97	29.4922	16.7	28.5812	16.63	33.0222	13.67	30.5953
Posterior secondary branch	12.55	25.0849	16.98	26.3337	11.25	22.9171	10.68	22.0616	14.1	25.1741	13.39	24.1261	12.55	21.8984	12.81	23.1311	13.23	24.3646			12.34	24.0265	12.39	21.6533	12.66	22.8892	14.64	25.5052	12.23	22.623	13.16	22.3543	11.69	21.5882	12.84	21.975	14.61	29.0111	11.94	26.7234
Eyes (0 = absent; 1 = present)	0		0		0		0		0		0		0		0		0				0		0		0		0		0		0		0		0		0		0
Cuticular pores (0/1)	0		0		0		0		0		0		0		0		0				0		0		0		0		0		0		0		0		0		0
Lunules I with teeth (0/1)	0		0		0		0		0		0		0		0		0				0		0		0		0		0		0		0		0		0		0
Lunules II with teeth (0/1)	0		0		0		0		0		0		0		0		0				0		0		0		0		0		0		0		0		0		0
Lunules III with teeth (0/1)	0		0		0		0		0		0		0		0		0				0		0		0		0		0		0		0		0		0		0
Lunules IV with teeth (0/1)	0		0		0		0		0		0		0		0		0				0		0		0		0		0		0		0		0		0		0
Granulation on legs I (0/1)	1		1		1		1		1		1		1		1		1				1		1		1		1		1		1		1		1		1		1
Granulation on legs II (0/1)	1		1		1		1		1		1		1		1		1				1		1		1		1		1		1		1		1		1		1
Granulation on legs III (0/1)	1		1		1		1		1		1		1		1		1				1		1		1		1		1		1		1		1		1		1
Granulation on legs IV (0/1)	1		1		1		1		1		1		1		1		1				1		1		1		1		1		1		1		1		1		1
[truncated: 19 more columns]

## Sheet: eggs
CHARACTER	1	2	3	4	5	6	7	8	9	10	11	12	13	14	15	16	17	18	19	20	21	22	23	24	25	26	27	28	29	30		CHARACTER	N	RANGE			MEAN	SD
Egg bare diameter	78.13	76.02	82.64	72.44	78.03	64.25	85.8	71.4	77.8	77.65	75.99	71.37	79.93	74.83	82.5	88.5	91.72															Egg bare diameter	17	64.25	–	91.72	78.1765	6.75456
Egg full diameter	114.7	104.92	114.41	106.69	107.35	105.32	113.95	104.81	112.61	106.14	107.41	108.43	122.75	124.31	125.32	115.67	121.62															Egg full diameter	17	104.81	–	125.32	112.73	7.17271
Process height	17.61	16.21	18.91	18.48	15.83	16.58	17.12	16.68	20.19	15.08	14.47	17.19	23.73	19.13	18.45	18.97	16.75															Process height	50	12.12	–	23.73	17.5436	2.225
	16.68	15.44	19.38	18.03	14.45	18.72	18.3	17.18	19.85	18.32	14.27	15.8	21.4	18.86	16.83	19.61	16.01															Process base width	50	15.01	–	25.48	19.1858	2.28333
	19.15	15.4	20.71	15.23	15.94	17.38	18.5	14.95	18.84	16.32	12.12	15.64	23.24		17.45	18.52	17.28															Process base/height ratio	50	0.905844	–	1.3505	1.10136	0.123081
Process base width	18.17	15.01	20.62	16.74	18.9	19.9	22.45	16.55	20.74	16.56	17.76	21.02	25.48	21.37	18.3	19.42	21.52															Inter-process distance	50	2.47	–	6.05	3.844	0.768784
	17.24	18.92	21.52	18.67	16.94	17.45	18.42	15.9	18.9	19.03	16.39	20.17	23.64	19.74	16.7	18.45	21.49															Number of processes on the egg circumference	17	11	–	13	12.0588	0.899346
	18.62	16.58	18.99	16.86	20.17	20.69	21.08	20.19	21.17	18.43	15.56	18.12	23.93		17.61	18.72	22.49
Process base/height ratio	1.0318	0.925972	1.09043	0.905844	1.19394	1.20024	1.31133	0.992206	1.02724	1.09814	1.22737	1.2228	1.07375	1.11709	0.99187	1.02372	1.28478
	1.03357	1.22539	1.11042	1.0355	1.17232	0.932158	1.00656	0.925495	0.952141	1.03876	1.14856	1.27658	1.10467	1.04666	0.992276	0.940847	1.34229
	0.972324	1.07662	0.916948	1.10703	1.26537	1.19045	1.13946	1.3505	1.12367	1.12929	1.28383	1.15857	1.02969		1.00917	1.0108	1.3015
Inter-process distance	5.65	2.77	3.56	3.86	2.88	2.47	3.19	3.44	3.2	4.02	3.55	3.66	4.89	4.41	3.52	4.33	4.51
	3.94	2.8	4.84	3.44	2.95	2.87	3.8	3.07	2.79	3.36	3.54	3.8	4.92	4.54	4.52	3.57	4.68
	5.04	3.65	3.81	4.26	3.12	4.26	3.78	2.88	3.81	3.96	3.86	3.34	4.59		4.47	3.98	6.05
Number of processes on the egg circumference	12	11	11	13	11	12	13	13	13	13	13	12	11	12	13	11	11

## Sheet: animals (µm)
Species	Population	Individual	Body length	Buccal tube length	Stylet support insertion point	Buccal tube external width	Buccal tube internal width	Ventral lamina length	Macroplacoid 1	Macroplacoid 2	Macroplacoid 3	Microplacoid	Macroplacoid row	Placoid row	Claw I external primary branch	Claw I external secondary branch	Claw I internal primary branch	Claw I internal secondary branch	Claw II external primary branch	Claw II external secondary branch	Claw II internal primary branch	Claw II internal secondary branch	Claw III external primary branch	Claw III external secondary branch	Claw III internal primary branch	Claw III internal secondary branch	Claw IV anterior primary branch	Claw IV anterior secondary branch	Claw IV posterior primary branch	Claw IV posterior secondary branch
Paramacrobiotus gadaboti	Madeira; M50	50//4	594.23	50.03	39.7	11.86	8.86	28.38	8.8	8.27	11.4	4.67	32.3	41.8	14.23	11.63	13.8	10.42	14.68	11.36	11.83	10.72	14.3	11.11	13.97	11.36	15.69	11.37	14.33	12.55
Paramacrobiotus gadaboti	Madeira; M50	2	783.1	64.48	49.83	14.69	10.09	38.64	12.63	11.17	14.93	4.63	41.94	53.59	20.49	17.09	19.1	15.2	23.92	16.19	19.99	15.42	21.57	11.91	20.29	17.09	22.84	19.24	23.11	16.98
Paramacrobiotus gadaboti	Madeira; M50	3	435.18	49.09	38.26	11.41	8.15	28.39	8.59	7.54	10.74	3.32	30.04	38.13	13.07	10.47	12.78	10.65	14.13	11.12	13.34	10.74	13.15	9.76	12.57	10.14	16.07	12.72	13.4	11.25
Paramacrobiotus gadaboti	Madeira; M50	4	476.56	48.41	38.15	10.88	7.93	26.35	8.4	7.7	10.23	3.59	29.37	38.62	13.05	10.27	13.09	9.61	14.4	11.1	12.64	10.03	14.17	10.48	13.52	11.05	14.17	11.47	13.67	10.68
Paramacrobiotus gadaboti	Madeira; M50	5	625.91	56.01	43.96	13.58	10.01		11.44	10.95	12.94	4.19	37.68	47.9	16.59	12.76	15.85	12.04	16.64	13.33	15.94	12.87	17.04	15.24	16.18	12.59	16.73	12.87	19.01	14.1
Paramacrobiotus gadaboti	Madeira; M50	6	518.74	55.5	43.55	13.31	8.89	33.02	10.26	9.29	12.02	4.98	34.63	43.26	15.86	11.99	14.36	11.11	14.3	9	13.8	10.91	16.65	13.84	15.25	12.43	16.49	13.58	16.97	13.39
Paramacrobiotus gadaboti	Madeira; M50	7	729	57.31	45.06	15.29	10.62	34.72	12.47	11.32	14.58	5.09	40.01	49.63	17.8	12.46	16.24	11.92	16	12.21	15.24	11.67	15.93	12.66	16.2	12.22	16.12	13.74	15.84	12.55
Paramacrobiotus gadaboti	Madeira; M50	8	582.24	55.38	43.04	15.43	10.83	31.83	11.25	10.85	14.6	4.86	38.05	47.84	14.9	12.45	13.86	12.2	16.41	13.05	15.09	11.65	16.07	13.55	14.63	13.18	17.64	14.41	16.77	12.81
Paramacrobiotus gadaboti	Madeira; M50	9	634.61	54.3	43.17	13.3	9.73	31.42	10.19	9.95	13.18	4.59	35.51	45.15	14.62	10.44	13.11	9.2	16.85	13.84	14.52	11.09	16.92	13.22	13.7	10.11	16.67	10.65	16.38	13.23
Paramacrobiotus gadaboti	Madeira; M50	10	515.39	50.42	38.36	11.61	8.4	27.7	8.97	9.1	11.31	3.4	31.3	40.44
Paramacrobiotus gadaboti	Madeira; M50	11	536.94	51.36	40.92	11.11	7.55	30.03	10.03	9.04	10.67	4.28	32.76	40.73	13.18	10.26	12.53	10.37	14.88	12	13.36	11.12	14.9	11.59	13.93	10.57	14.74	12.22	14.85	12.34
Paramacrobiotus gadaboti	Madeira; M50	12	644.33	57.22	45.25	11.43	8.92		10.25	9.61	11.78	3.96	35.07	45.13	15.71	11.45	14.53	10.92	16.96	14.15	16.85	13.85	15.89	13.89	14.76	11.24	16.63	14.94	16.7	12.39
Paramacrobiotus gadaboti	Madeira; M50	13	668.34	55.31	43.52	12.94	9.64	33.5	10.73	9.49	13.46	3.7	35.34	45.41	15.45	12.01	14.38	10.73	16	13.29	14.4	11.07	16.53	12.95	14.9	11.3	17.63	11.87	16.6	12.66
Paramacrobiotus gadaboti	Madeira; M50	14	701.55	57.4	44.8	14.51	10.53	31.97	11.82	10.36	14.1	4.6	38.06	48.69	14.74	12.65	13.39	12.5	15.51	10.71	14.79	11.32	15.89	13.67	14.69	11.15	16.35	15.17	17.08	14.64
Paramacrobiotus gadaboti	Madeira; M50	15	540.19	54.06	41.55	13.39	9.52	31.11	11	9.99	13.21	4.62	36.56	47.19	15.32	11.72	14.83	12.19	14.45	12.48	13.04	11.48	16.48	12.23	15.58	12.37	17.96	12.61	16.26	12.23
Paramacrobiotus gadaboti	Madeira; M50	16	609.34	58.87	45.25	14.31	10.46		11.95	11	14.2	4.3	39.33	49.96	14.13	12.28	13.7	11.54	16.35	13.62	15.65	12.78	16.53	12.75	14.63	12.17	17.22	10.4	16.68	13.16
Paramacrobiotus gadaboti	Madeira; M50	17	538.58	54.15	42.01	13.11	9.71	30.65	11.02	10.04	12.7	4.43	36.51	47.33	15.03	11.42	14.32	10.93	13.93	12.93	13.25	11.98	15.96	11.78	15.5	11.99	17.82	12.23	15.97	11.69
Paramacrobiotus gadaboti	Madeira; M50	18	671.21	58.43	46.2	14.58	9.57	34.32	10.75	10.19	13.22	4.07	38.67	49.07	16.9	12.15	16.02	13.1	14.69	8.12	15.25	14.13	17.06	12.91	14.77	10.85	18.35	15.57	16.7	12.84
Paramacrobiotus gadaboti	Madeira; M50	19	510.08	50.36	38.94	11.9	8.69	27.75	9.18	8.91	11.57	3.9	31.57	40.6	13.77	10.66	12.6	9.75	12.34	8.33	13.5	11.55	14.7	10.25	12.11	10.75	16.41	12.52	16.63	14.61
Paramacrobiotus gadaboti	Madeira; M50	20	445.37	44.68	36.18	9.06	6.35	23.86	7.66	6.96	8.36	3.71	27.36	34.9	11.31	9.16	11.72	10.2	11.83	9.44	12.1	9.57	12.86	9.65	12.8	10.71	11.7	8.67	13.67	11.94
Paramacrobiotus gadaboti	Madeira; M50	21
Paramacrobiotus gadaboti	Madeira; M50	22
Paramacrobiotus gadaboti	Madeira; M50	23
Paramacrobiotus gadaboti	Madeira; M50	24
Paramacrobiotus gadaboti	Madeira; M50	25
Paramacrobiotus gadaboti	Madeira; M50	26
Paramacrobiotus gadaboti	Madeira; M50	27
Paramacrobiotus gadaboti	Madeira; M50	28
Paramacrobiotus gadaboti	Madeira; M50	29
Paramacrobiotus gadaboti	Madeira; M50	30

## Sheet: animals (pt)
Species	Population	Individual	Body length	Stylet support insertion point	Buccal tube external width	Buccal tube internal width	Ventral lamina length	Macroplacoid 1	Macroplacoid 2	Macroplacoid 3	Microplacoid	Macroplacoid row	Placoid row	Claw I external primary branch	Claw I external secondary branch	Claw I internal primary branch	Claw I internal secondary branch	Claw II external primary branch	Claw II external secondary branch	Claw II internal primary branch	Claw II internal secondary branch	Claw III external primary branch	Claw III external secondary branch	Claw III internal primary branch	Claw III internal secondary branch	Claw IV anterior primary branch	Claw IV anterior secondary branch	Claw IV posterior primary branch	Claw IV posterior secondary branch
Paramacrobiotus gadaboti	Madeira; M50	50//4	1187.75	79.3524	23.7058	17.7094	56.726	17.5894	16.5301	22.7863	9.3344	64.5613	83.5499	28.4429	23.2461	27.5834	20.8275	29.3424	22.7064	23.6458	21.4271	28.5829	22.2067	27.9232	22.7064	31.3612	22.7264	28.6428	25.0849
Paramacrobiotus gadaboti	Madeira; M50	2	1214.49	77.2798	22.7823	15.6483	59.9256	19.5875	17.3232	23.1545	7.18052	65.0434	83.111	31.7773	26.5043	29.6216	23.5732	37.0968	25.1086	31.0019	23.9144	33.4522	18.4708	31.4671	26.5043	35.4218	29.8387	35.8406	26.3337
Paramacrobiotus gadaboti	Madeira; M50	3	886.494	77.9385	23.243	16.6022	57.8326	17.4985	15.3595	21.8782	6.76309	61.1937	77.6737	26.6246	21.3282	26.0338	21.6948	28.7839	22.6523	27.1746	21.8782	26.7875	19.8818	25.606	20.6559	32.7358	25.9116	27.2968	22.9171
Paramacrobiotus gadaboti	Madeira; M50	4	984.425	78.806	22.4747	16.3809	54.4309	17.3518	15.9058	21.132	7.41582	60.6693	79.7769	26.9572	21.2146	27.0399	19.8513	29.7459	22.9291	26.1103	20.7189	29.2708	21.6484	27.9281	22.8259	29.2708	23.6935	28.238	22.0616
Paramacrobiotus gadaboti	Madeira; M50	5	1117.5	78.486	24.2457	17.8718		20.4249	19.5501	23.103	7.48081	67.2737	85.5204	29.6197	22.7816	28.2985	21.4962	29.709	23.7993	28.4592	22.978	30.4231	27.2094	28.8877	22.4781	29.8697	22.978	33.9404	25.1741
Paramacrobiotus gadaboti	Madeira; M50	6	934.667	78.4685	23.982	16.018	59.4955	18.4865	16.7387	21.6577	8.97297	62.3964	77.9459	28.5766	21.6036	25.8739	20.018	25.7658	16.2162	24.8649	19.6577	30	24.9369	27.4775	22.3964	29.7117	24.4685	30.5766	24.1261
Paramacrobiotus gadaboti	Madeira; M50	7	1272.03	78.625	26.6795	18.5308	60.5828	21.7589	19.7522	25.4406	8.88152	69.8133	86.5992	31.0592	21.7414	28.3371	20.7992	27.9183	21.3052	26.5922	20.3629	27.7962	22.0904	28.2673	21.3226	28.1277	23.9749	27.6392	21.8984
Paramacrobiotus gadaboti	Madeira; M50	8	1051.35	77.7176	27.862	19.5558	57.4756	20.3142	19.5919	26.3633	8.77573	68.7071	86.385	26.905	22.481	25.0271	22.0296	29.6316	23.5645	27.2481	21.0365	29.0177	24.4673	26.4175	23.7992	31.8527	26.0202	30.2817	23.1311
Paramacrobiotus gadaboti	Madeira; M50	9	1168.71	79.5028	24.4936	17.919	57.8637	18.7661	18.3241	24.2726	8.45304	65.3959	83.1492	26.9245	19.2265	24.1436	16.9429	31.0313	25.488	26.7403	20.4236	31.1602	24.3462	25.2302	18.6188	30.6998	19.6133	30.1657	24.3646
Paramacrobiotus gadaboti	Madeira; M50	10	1022.19	76.0809	23.0266	16.6601	54.9385	17.7906	18.0484	22.4316	6.74336	62.0785	80.2063
Paramacrobiotus gadaboti	Madeira; M50	11	1045.44	79.6729	21.6316	14.7002	58.4696	19.5288	17.6012	20.7749	8.33333	63.785	79.303	25.662	19.9766	24.3964	20.1908	28.972	23.3645	26.0125	21.6511	29.0109	22.5662	27.1223	20.5802	28.6994	23.7928	28.9136	24.0265
Paramacrobiotus gadaboti	Madeira; M50	12	1126.06	79.0807	19.9755	15.589		17.9133	16.7948	20.5872	6.92066	61.2898	78.871	27.4554	20.0105	25.3932	19.0842	29.64	24.7291	29.4477	24.2048	27.77	24.2747	25.7952	19.6435	29.0633	26.1098	29.1856	21.6533
Paramacrobiotus gadaboti	Madeira; M50	13	1208.35	78.6838	23.3954	17.429	60.5677	19.3997	17.1578	24.3356	6.68957	63.8944	82.1009	27.9335	21.714	25.9989	19.3997	28.9279	24.0282	26.0351	20.0145	29.8861	23.4135	26.9391	20.4303	31.8749	21.4609	30.0127	22.8892
Paramacrobiotus gadaboti	Madeira; M50	14	1222.21	78.0488	25.2787	18.3449	55.6969	20.5923	18.0488	24.5645	8.01394	66.3066	84.8258	25.6794	22.0383	23.3275	21.777	27.0209	18.6585	25.7666	19.7213	27.6829	23.8153	25.5923	19.4251	28.4843	26.4286	29.7561	25.5052
Paramacrobiotus gadaboti	Madeira; M50	15	999.242	76.859	24.7688	17.6101	57.5472	20.3478	18.4795	24.4358	8.54606	67.6286	87.2919	28.3389	21.6796	27.4325	22.549	26.7296	23.0855	24.1213	21.2357	30.4846	22.623	28.8198	22.882	33.2223	23.3259	30.0777	22.623
Paramacrobiotus gadaboti	Madeira; M50	16	1035.06	76.8643	24.3078	17.768		20.299	18.6852	24.1209	7.30423	66.8082	84.865	24.002	20.8595	23.2716	19.6025	27.7731	23.1357	26.584	21.7089	28.0788	21.6579	24.8514	20.6727	29.2509	17.666	28.3336	22.3543
Paramacrobiotus gadaboti	Madeira; M50	17	994.608	77.5808	24.2105	17.9317	56.602	20.3509	18.5411	23.4534	8.18098	67.4238	87.4054	27.7562	21.0896	26.4451	20.1847	25.7248	23.8781	24.4691	22.1237	29.4737	21.7544	28.6242	22.1422	32.9086	22.5854	29.4922	21.5882
Paramacrobiotus gadaboti	Madeira; M50	18	1148.74	79.069	24.9529	16.3786	58.737	18.3981	17.4397	22.6254	6.9656	66.1818	83.9808	28.9235	20.7941	27.4174	22.42	25.1412	13.897	26.0996	24.1828	29.1973	22.0948	25.2781	18.5692	31.4051	26.6473	28.5812	21.975
Paramacrobiotus gadaboti	Madeira; M50	19	1012.87	77.3233	23.6299	17.2558	55.1033	18.2288	17.6926	22.9746	7.74424	62.6886	80.6195	27.3431	21.1676	25.0199	19.3606	24.5036	16.5409	26.807	22.9349	29.1898	20.3535	24.0469	21.3463	32.5854	24.861	33.0222	29.0111
Paramacrobiotus gadaboti	Madeira; M50	20	996.799	80.9758	20.2775	14.2122	53.402	17.1441	15.5774	18.7108	8.30349	61.2355	78.111	25.3133	20.5013	26.231	22.829	26.4772	21.128	27.0815	21.419	28.7825	21.598	28.6482	23.9705	26.1862	19.4047	30.5953	26.7234
Paramacrobiotus gadaboti	Madeira; M50	21
Paramacrobiotus gadaboti	Madeira; M50	22
Paramacrobiotus gadaboti	Madeira; M50	23
Paramacrobiotus gadaboti	Madeira; M50	24
Paramacrobiotus gadaboti	Madeira; M50	25
Paramacrobiotus gadaboti	Madeira; M50	26
Paramacrobiotus gadaboti	Madeira; M50	27
Paramacrobiotus gadaboti	Madeira; M50	28
Paramacrobiotus gadaboti	Madeira; M50	29
Paramacrobiotus gadaboti	Madeira; M50	30

## Sheet: eggs (µm)
Species	Population	egg	Egg bare diameter	Egg full diameter	Process height	Process base width	Process base/height ratio	Inter-process distance	Number of processes on the egg circumference
Paramacrobiotus gadaboti	Madeira; M50	1	78.13	114.7	17.8133	18.01	1.01257	4.87667	12
Paramacrobiotus gadaboti	Madeira; M50	2	76.02	104.92	15.6833	16.8367	1.07599	3.07333	11
Paramacrobiotus gadaboti	Madeira; M50	3	82.64	114.41	19.6667	20.3767	1.03927	4.07	11
Paramacrobiotus gadaboti	Madeira; M50	4	72.44	106.69	17.2467	17.4233	1.01612	3.85333	13
Paramacrobiotus gadaboti	Madeira; M50	5	78.03	107.35	15.4067	18.67	1.21054	2.98333	11
Paramacrobiotus gadaboti	Madeira; M50	6	64.25	105.32	17.56	19.3467	1.10762	3.2	12
Paramacrobiotus gadaboti	Madeira; M50	7	85.8	113.95	17.9733	20.65	1.15245	3.59	13
Paramacrobiotus gadaboti	Madeira; M50	8	71.4	104.81	16.27	17.5467	1.0894	3.13	13
Paramacrobiotus gadaboti	Madeira; M50	9	77.8	112.61	19.6267	20.27	1.03435	3.26667	13
Paramacrobiotus gadaboti	Madeira; M50	10	77.65	106.14	16.5733	18.0067	1.08873	3.78	13
Paramacrobiotus gadaboti	Madeira; M50	11	75.99	107.41	13.62	16.57	1.21992	3.65	13
Paramacrobiotus gadaboti	Madeira; M50	12	71.37	108.43	16.21	19.77	1.21932	3.6	12
Paramacrobiotus gadaboti	Madeira; M50	13	79.93	122.75	22.79	24.35	1.06937	4.8	11
Paramacrobiotus gadaboti	Madeira; M50	14	74.83	124.31	18.995	20.555	1.08188	4.475	12
Paramacrobiotus gadaboti	Madeira; M50	15	82.5	125.32	17.5767	17.5367	0.997772	4.17	13
Paramacrobiotus gadaboti	Madeira; M50	16	88.5	115.67	19.0333	18.8633	0.991789	3.96	11
Paramacrobiotus gadaboti	Madeira; M50	17	91.72	121.62	16.68	21.8333	1.30952	5.08	11
Paramacrobiotus gadaboti	Madeira; M50	18
Paramacrobiotus gadaboti	Madeira; M50	19
Paramacrobiotus gadaboti	Madeira; M50	20
Paramacrobiotus gadaboti	Madeira; M50	21
Paramacrobiotus gadaboti	Madeira; M50	22
Paramacrobiotus gadaboti	Madeira; M50	23
Paramacrobiotus gadaboti	Madeira; M50	24
Paramacrobiotus gadaboti	Madeira; M50	25
Paramacrobiotus gadaboti	Madeira; M50	26
Paramacrobiotus gadaboti	Madeira; M50	27
Paramacrobiotus gadaboti	Madeira; M50	28
Paramacrobiotus gadaboti	Madeira; M50	29
Paramacrobiotus gadaboti	Madeira; M50	30
